# Supplementary material for: Genomic Profiling Reveals the Molecular Landscape of Gastrointestinal Tract Cancers in Chinese Patients
Source: Front Genet. 2021 Sep 14;12:608742. doi: 10.3389/fgene.2021.608742 (PMC8478156; doi:10.3389/fgene.2021.608742)
Supplement: Supplementary file 2 [file Table_1.XLSX]

## Sheet: Supplementary Table 6 pathway_g
pathway	gene
cell_cycle	CDKN1A
cell_cycle	CDKN1B
cell_cycle	CDKN2A
cell_cycle	CDKN2B
cell_cycle	CDKN2C
cell_cycle	CCND1
cell_cycle	CCND2
cell_cycle	CCND3
cell_cycle	CCNE1
cell_cycle	CDK2
cell_cycle	CDK4
cell_cycle	CDK6
cell_cycle	RB1
cell_cycle	E2F1
cell_cycle	E2F3
hippo_path	STK4
hippo_path	STK3
hippo_path	SAV1
hippo_path	LATS1
hippo_path	LATS2
hippo_path	MOB1A
hippo_path	MOB1B
hippo_path	YAP1
hippo_path	WWTR1
hippo_path	TEAD1
hippo_path	TEAD2
hippo_path	TEAD3
hippo_path	TEAD4
hippo_path	PTPN14
hippo_path	NF2
hippo_path	WWC1
hippo_path	TAOK1
hippo_path	TAOK2
hippo_path	TAOK3
hippo_path	CRB1
hippo_path	CRB2
hippo_path	CRB3
hippo_path	LLGL1
hippo_path	LLGL2
hippo_path	HMCN1
hippo_path	SCRIB
hippo_path	HIPK2
hippo_path	FAT1
hippo_path	FAT2
hippo_path	FAT3
hippo_path	FAT4
hippo_path	DCHS1
hippo_path	DCHS2
hippo_path	CSNK1E
hippo_path	CSNK1D
hippo_path	AJUBA
hippo_path	LIMD1
hippo_path	WTIP
myc_path	MAX
myc_path	MGA
myc_path	MLX
myc_path	MLXIP
myc_path	MLXIPL
myc_path	MNT
myc_path	MXD1
myc_path	MXD3
myc_path	MXD4
myc_path	MXI1
myc_path	MYC
myc_path	MYCL
myc_path	MYCN
notch_path	ARRDC1
notch_path	CNTN6
notch_path	CREBBP
notch_path	EP300
notch_path	HES1
notch_path	HES2
notch_path	HES3
notch_path	HES4
notch_path	HES5
notch_path	HEY1
notch_path	HEY2
notch_path	HEYL
notch_path	KAT2B
notch_path	KDM5A
notch_path	NOTCH1
notch_path	NOTCH2
notch_path	NOTCH3
notch_path	NOTCH4
notch_path	NOV
notch_path	NRARP
notch_path	PSEN2
notch_path	LFNG
notch_path	ITCH
notch_path	NCSTN
notch_path	SPEN
notch_path	JAG1
notch_path	APH1A
notch_path	FBXW7
notch_path	FHL1
notch_path	THBS2
notch_path	HDAC2
notch_path	MFAP2
notch_path	CUL1
notch_path	RFNG
notch_path	NCOR1
notch_path	NCOR2
notch_path	MFAP5
notch_path	HDAC1
notch_path	NUMB
notch_path	JAG2
notch_path	MAML3
notch_path	MFNG
notch_path	CIR1
notch_path	CNTN1
notch_path	MAML1
notch_path	MAML2
notch_path	NUMBL
notch_path	PSEN1
notch_path	PSENEN
notch_path	RBPJ
notch_path	RBPJL
notch_path	RBX1
notch_path	SAP30
notch_path	SKP1
notch_path	SNW1
notch_path	CTBP1
notch_path	CTBP2
notch_path	ADAM10
notch_path	APH1B
notch_path	ADAM17
notch_path	DLK1
notch_path	DLL1
notch_path	DLL3
notch_path	DLL4
notch_path	DNER
notch_path	DTX1
notch_path	DTX2
notch_path	DTX3
notch_path	DTX3L
notch_path	DTX4
notch_path	EGFL7
pi3k_path	EIF4EBP1
pi3k_path	AKT1
pi3k_path	AKT2
pi3k_path	AKT3
pi3k_path	AKT1S1
pi3k_path	DEPDC5
pi3k_path	DEPTOR
pi3k_path	INPP4B
pi3k_path	MAPKAP1
pi3k_path	MLST8
pi3k_path	MTOR
pi3k_path	NPRL2
pi3k_path	NPRL3
pi3k_path	PDK1
pi3k_path	PIK3CA
pi3k_path	PIK3CB
pi3k_path	PIK3R1
pi3k_path	PIK3R2
pi3k_path	PIK3R3
pi3k_path	PPP2R1A
pi3k_path	PTEN
pi3k_path	RHEB
pi3k_path	RICTOR
pi3k_path	RPTOR
pi3k_path	RPS6
pi3k_path	RPS6KB1
pi3k_path	STK11
pi3k_path	TSC1
pi3k_path	TSC2
tgfb_path	TGFBR1
tgfb_path	TGFBR2
tgfb_path	ACVR2A
tgfb_path	ACVR1B
tgfb_path	SMAD2
tgfb_path	SMAD3
tgfb_path	SMAD4
rtk_path	ABL1
rtk_path	EGFR
rtk_path	ERBB2
rtk_path	ERBB3
rtk_path	ERBB4
rtk_path	PDGFRA
rtk_path	PDGFRB
rtk_path	MET
rtk_path	FGFR1
rtk_path	FGFR2
rtk_path	FGFR3
rtk_path	FGFR4
rtk_path	FLT3
rtk_path	ALK
rtk_path	RET
rtk_path	ROS1
rtk_path	KIT
rtk_path	IGF1R
rtk_path	NTRK1
rtk_path	NTRK2
rtk_path	NTRK3
rtk_path	SOS1
rtk_path	GRB2
rtk_path	PTPN11
rtk_path	KRAS
rtk_path	HRAS
rtk_path	NRAS
rtk_path	RIT1
rtk_path	ARAF
rtk_path	BRAF
rtk_path	RAF1
rtk_path	RAC1
rtk_path	MAP2K1
rtk_path	MAP2K2
rtk_path	MAPK1
rtk_path	NF1
rtk_path	RASA1
rtk_path	CBL
rtk_path	ERRFI1
rtk_path	CBLB
rtk_path	CBLC
rtk_path	INSR
rtk_path	INSRR
rtk_path	IRS1
rtk_path	SOS2
rtk_path	SHC1
rtk_path	SHC2
rtk_path	SHC3
rtk_path	SHC4
rtk_path	RASGRP1
rtk_path	RASGRP2
rtk_path	RASGRP3
rtk_path	RASGRP4
rtk_path	RAPGEF1
rtk_path	RAPGEF2
rtk_path	RASGRF1
rtk_path	RASGRF2
rtk_path	FNTA
rtk_path	FNTB
rtk_path	RCE1
rtk_path	ICMT
rtk_path	MRAS
rtk_path	PLXNB1
rtk_path	MAPK3
rtk_path	ARHGAP35
rtk_path	RASA2
rtk_path	RASA3
rtk_path	RASAL1
rtk_path	RASAL2
rtk_path	RASAL3
rtk_path	SPRED1
rtk_path	SPRED2
rtk_path	SPRED3
rtk_path	DAB2IP
rtk_path	SHOC2
rtk_path	PPP1CA
rtk_path	SCRIB
rtk_path	PIN1
rtk_path	KSR1
rtk_path	KSR2
rtk_path	PEBP1
rtk_path	ERF
rtk_path	PEA15
rtk_path	JAK2
rtk_path	IRS2
p53_path	TP53
p53_path	MDM2
p53_path	MDM4
p53_path	ATM
p53_path	CHEK2
p53_path	RPS6KA3
wnt_path	CHD8
wnt_path	LEF1
wnt_path	LGR4
wnt_path	LGR5
wnt_path	LRP5
wnt_path	LRP6
wnt_path	LZTR1
wnt_path	NDP
wnt_path	PORCN
wnt_path	RSPO1
wnt_path	SFRP1
wnt_path	SFRP2
wnt_path	SFRP4
wnt_path	SFRP5
wnt_path	SOST
wnt_path	TCF7L1
wnt_path	TLE1
wnt_path	TLE2
wnt_path	TLE3
wnt_path	TLE4
wnt_path	WIF1
wnt_path	ZNRF3
wnt_path	CTNNB1
wnt_path	DVL1
wnt_path	DVL2
wnt_path	DVL3
wnt_path	FRAT1
wnt_path	FRAT2
wnt_path	FZD1
wnt_path	FZD10
wnt_path	FZD2
wnt_path	FZD3
wnt_path	FZD4
wnt_path	FZD5
wnt_path	FZD6
wnt_path	FZD7
wnt_path	FZD8
wnt_path	FZD9
wnt_path	WNT1
wnt_path	WNT10A
wnt_path	WNT10B
wnt_path	WNT11
wnt_path	WNT16
wnt_path	WNT2
wnt_path	WNT3A
wnt_path	WNT4
wnt_path	WNT5A
wnt_path	WNT5B
wnt_path	WNT6
wnt_path	WNT7A
wnt_path	WNT7B
wnt_path	WNT8A
wnt_path	WNT8B
wnt_path	WNT9A
wnt_path	WNT9B
wnt_path	AMER1
wnt_path	APC
wnt_path	AXIN1
wnt_path	AXIN2
wnt_path	DKK1
wnt_path	DKK2
wnt_path	DKK3
wnt_path	DKK4
wnt_path	GSK3B
wnt_path	RNF43
wnt_path	TCF7
wnt_path	TCF7L2
wnt_path	CHD4
