# Supplementary material for: Genomic Profiling Reveals the Molecular Landscape of Gastrointestinal Tract Cancers in Chinese Patients
Source: Front Genet. 2021 Sep 14;12:608742. doi: 10.3389/fgene.2021.608742 (PMC8478156; doi:10.3389/fgene.2021.608742)
Supplement: Supplementary file 3 [file Table_2.xlsx]

## Sheet: actionableAll
patientID	Hugo_Symbol	Protein_change	Variant_Type	VAF	Cancer_Type	Drug_Therapy	Evidence_Level
GA_122	AKT1	p.E17K	missense	0.0239	BRCA	AKT inhibitors	Preclinical
CO_55	AKT1	p.E17K	missense	0.0348	BRCA	AKT inhibitors	Preclinical
GA_122	AKT1	p.E17K	missense	0.0239	---	AKT inhibitors	Preclinical
CO_55	AKT1	p.E17K	missense	0.0348	---	AKT inhibitors	Preclinical
GA_122	AKT1	p.E17K	missense	0.0239	OV	AKT inhibitors	Clinical Trials
CO_55	AKT1	p.E17K	missense	0.0348	OV	AKT inhibitors	Clinical Trials
CO_90	BRAF	p.G466V	missense	0.2182	LUAD	dasatinib	Preclinical
CO_176	BRAF	p.L597R	missense	0.1838	SKCM	BRAF inhibitors	Case Reports
CO_176	BRAF	p.L597R	missense	0.1838	PRAD	PLX4720	Preclinical
CO_14	BRAF	p.V600E	missense	0.145	LAML	PLX4720	Preclinical
CO_114	BRAF	p.V600E	missense	0.3479	LAML	PLX4720	Preclinical
CO_4	BRAF	p.V600E	missense	0.2576	LAML	PLX4720	Preclinical
CO_225	BRAF	p.V600E	missense	0.1033	LAML	PLX4720	Preclinical
CO_68	BRAF	p.V600E	missense	0.2521	LAML	PLX4720	Preclinical
CO_24	BRAF	p.V600E	missense	0.0358	LAML	PLX4720	Preclinical
CO_164	BRAF	p.V600E	missense	0.1951	LAML	PLX4720	Preclinical
CO_27	BRAF	p.V600E	missense	0.2515	LAML	PLX4720	Preclinical
CO_7	BRAF	p.V600E	missense	0.2486	LAML	PLX4720	Preclinical
CO_14	BRAF	p.V600E	missense	0.145	GBM	BRAF inhibitors	Preclinical
CO_114	BRAF	p.V600E	missense	0.3479	GBM	BRAF inhibitors	Preclinical
CO_4	BRAF	p.V600E	missense	0.2576	GBM	BRAF inhibitors	Preclinical
CO_225	BRAF	p.V600E	missense	0.1033	GBM	BRAF inhibitors	Preclinical
CO_68	BRAF	p.V600E	missense	0.2521	GBM	BRAF inhibitors	Preclinical
CO_24	BRAF	p.V600E	missense	0.0358	GBM	BRAF inhibitors	Preclinical
CO_164	BRAF	p.V600E	missense	0.1951	GBM	BRAF inhibitors	Preclinical
CO_27	BRAF	p.V600E	missense	0.2515	GBM	BRAF inhibitors	Preclinical
CO_7	BRAF	p.V600E	missense	0.2486	GBM	BRAF inhibitors	Preclinical
CO_14	BRAF	p.V600E	missense	0.145	COADREAD	BRAF inhibitors + anti-EGFR mAbs +/- PI3K pathway inhibitors	Clinical Trials
CO_114	BRAF	p.V600E	missense	0.3479	COADREAD	BRAF inhibitors + anti-EGFR mAbs +/- PI3K pathway inhibitors	Clinical Trials
CO_4	BRAF	p.V600E	missense	0.2576	COADREAD	BRAF inhibitors + anti-EGFR mAbs +/- PI3K pathway inhibitors	Clinical Trials
CO_225	BRAF	p.V600E	missense	0.1033	COADREAD	BRAF inhibitors + anti-EGFR mAbs +/- PI3K pathway inhibitors	Clinical Trials
CO_68	BRAF	p.V600E	missense	0.2521	COADREAD	BRAF inhibitors + anti-EGFR mAbs +/- PI3K pathway inhibitors	Clinical Trials
CO_24	BRAF	p.V600E	missense	0.0358	COADREAD	BRAF inhibitors + anti-EGFR mAbs +/- PI3K pathway inhibitors	Clinical Trials
CO_164	BRAF	p.V600E	missense	0.1951	COADREAD	BRAF inhibitors + anti-EGFR mAbs +/- PI3K pathway inhibitors	Clinical Trials
CO_27	BRAF	p.V600E	missense	0.2515	COADREAD	BRAF inhibitors + anti-EGFR mAbs +/- PI3K pathway inhibitors	Clinical Trials
CO_7	BRAF	p.V600E	missense	0.2486	COADREAD	BRAF inhibitors + anti-EGFR mAbs +/- PI3K pathway inhibitors	Clinical Trials
CO_14	BRAF	p.V600E	missense	0.145	CLL	vemurafenib	Case Reports
CO_114	BRAF	p.V600E	missense	0.3479	CLL	vemurafenib	Case Reports
CO_4	BRAF	p.V600E	missense	0.2576	CLL	vemurafenib	Case Reports
CO_225	BRAF	p.V600E	missense	0.1033	CLL	vemurafenib	Case Reports
CO_68	BRAF	p.V600E	missense	0.2521	CLL	vemurafenib	Case Reports
CO_24	BRAF	p.V600E	missense	0.0358	CLL	vemurafenib	Case Reports
CO_164	BRAF	p.V600E	missense	0.1951	CLL	vemurafenib	Case Reports
CO_27	BRAF	p.V600E	missense	0.2515	CLL	vemurafenib	Case Reports
CO_7	BRAF	p.V600E	missense	0.2486	CLL	vemurafenib	Case Reports
CO_14	BRAF	p.V600E	missense	0.145	GIST	dabrafenib	Case Reports
CO_114	BRAF	p.V600E	missense	0.3479	GIST	dabrafenib	Case Reports
CO_4	BRAF	p.V600E	missense	0.2576	GIST	dabrafenib	Case Reports
CO_225	BRAF	p.V600E	missense	0.1033	GIST	dabrafenib	Case Reports
CO_68	BRAF	p.V600E	missense	0.2521	GIST	dabrafenib	Case Reports
CO_24	BRAF	p.V600E	missense	0.0358	GIST	dabrafenib	Case Reports
CO_164	BRAF	p.V600E	missense	0.1951	GIST	dabrafenib	Case Reports
CO_27	BRAF	p.V600E	missense	0.2515	GIST	dabrafenib	Case Reports
CO_7	BRAF	p.V600E	missense	0.2486	GIST	dabrafenib	Case Reports
CO_14	BRAF	p.V600E	missense	0.145	BRCA	SB590885	Preclinical
CO_114	BRAF	p.V600E	missense	0.3479	BRCA	SB590885	Preclinical
CO_4	BRAF	p.V600E	missense	0.2576	BRCA	SB590885	Preclinical
CO_225	BRAF	p.V600E	missense	0.1033	BRCA	SB590885	Preclinical
CO_68	BRAF	p.V600E	missense	0.2521	BRCA	SB590885	Preclinical
CO_24	BRAF	p.V600E	missense	0.0358	BRCA	SB590885	Preclinical
CO_164	BRAF	p.V600E	missense	0.1951	BRCA	SB590885	Preclinical
CO_27	BRAF	p.V600E	missense	0.2515	BRCA	SB590885	Preclinical
CO_7	BRAF	p.V600E	missense	0.2486	BRCA	SB590885	Preclinical
CO_14	BRAF	p.V600E	missense	0.145	COADREAD	cetuximab; panitumumab	Clinical Trials
CO_114	BRAF	p.V600E	missense	0.3479	COADREAD	cetuximab; panitumumab	Clinical Trials
CO_4	BRAF	p.V600E	missense	0.2576	COADREAD	cetuximab; panitumumab	Clinical Trials
CO_225	BRAF	p.V600E	missense	0.1033	COADREAD	cetuximab; panitumumab	Clinical Trials
CO_68	BRAF	p.V600E	missense	0.2521	COADREAD	cetuximab; panitumumab	Clinical Trials
CO_24	BRAF	p.V600E	missense	0.0358	COADREAD	cetuximab; panitumumab	Clinical Trials
CO_164	BRAF	p.V600E	missense	0.1951	COADREAD	cetuximab; panitumumab	Clinical Trials
CO_27	BRAF	p.V600E	missense	0.2515	COADREAD	cetuximab; panitumumab	Clinical Trials
CO_7	BRAF	p.V600E	missense	0.2486	COADREAD	cetuximab; panitumumab	Clinical Trials
GA_88	ERBB2	p.D769Y	missense	0.1197	BRCA	trastuzumab; lapatinib; neratinib	Preclinical
CO_129	ERBB2	p.L755S	missense	0.1932	BRCA	neratinib	Preclinical
GA_70	ERBB2	p.S310F	missense	0.1303	---	ERBB2 TKIs; trastuzumab	Preclinical
GA_158	ERBB2	p.S310F	missense	0.1649	---	ERBB2 TKIs; trastuzumab	Preclinical
GA_184	GNAS	Splice_Site	splice_site	0.0662	---	JAK inhibitors	Preclinical
GA_127	IDH1	p.R132H	missense	0.0272	GBM	IDH1 inhibitor	Preclinical
CO_49	KRAS	p.G13D	missense	0.2129	COADREAD	cetuximab	Clinical Trials
CO_239	KRAS	p.G13D	missense	0.0935	COADREAD	cetuximab	Clinical Trials
CO_20	KRAS	p.G13D	missense	0.4082	COADREAD	cetuximab	Clinical Trials
CO_187	KRAS	p.G13D	missense	0.4189	COADREAD	cetuximab	Clinical Trials
GA_159	KRAS	p.G13D	missense	0.3333	COADREAD	cetuximab	Clinical Trials
GA_165	KRAS	p.G13D	missense	0.2273	COADREAD	cetuximab	Clinical Trials
CO_213	KRAS	p.G13D	missense	0.235	COADREAD	cetuximab	Clinical Trials
CO_227	KRAS	p.G13D	missense	0.5918	COADREAD	cetuximab	Clinical Trials
CO_141	KRAS	p.G13D	missense	0.2826	COADREAD	cetuximab	Clinical Trials
CO_104	KRAS	p.G13D	missense	0.4321	COADREAD	cetuximab	Clinical Trials
CO_1	KRAS	p.G13D	missense	0.3122	COADREAD	cetuximab	Clinical Trials
CO_293	KRAS	p.G13D	missense	0.3636	COADREAD	cetuximab	Clinical Trials
CO_62	KRAS	p.G13D	missense	0.574	COADREAD	cetuximab	Clinical Trials
CO_235	KRAS	p.G13D	missense	0.4541	COADREAD	cetuximab	Clinical Trials
CO_255	KRAS	p.G13D	missense	0.2738	COADREAD	cetuximab	Clinical Trials
CO_219	KRAS	p.G13D	missense	0.2778	COADREAD	cetuximab	Clinical Trials
CO_279	KRAS	p.G13D	missense	0.1949	COADREAD	cetuximab	Clinical Trials
CO_173	KRAS	p.G13D	missense	0.3411	COADREAD	cetuximab	Clinical Trials
CO_285	KRAS	p.G13D	missense	0.344	COADREAD	cetuximab	Clinical Trials
CO_180	KRAS	p.K117N	missense	0.0437	COADREAD	cetuximab/panitumumab (anti-EGFR antibodies)	Clinical Trials
CO_90	MAP2K1	p.Q56P	missense	0.3533	SKCM	vemurafenib	Case Reports
CO_192	MAP2K1	p.Q56P	missense	0.1045	SKCM	vemurafenib	Case Reports
CO_90	MAP2K1	p.Q56P	missense	0.3533	---	MEK inhibitors	Preclinical
CO_192	MAP2K1	p.Q56P	missense	0.1045	---	MEK inhibitors	Preclinical
CO_294	NRAS	p.Q61K	missense	0.266	COADREAD	EGFR monoclonal antibodies	Clinical Trials
CO_244	NRAS	p.Q61K	missense	0.2785	COADREAD	EGFR monoclonal antibodies	Clinical Trials
CO_275	NRAS	p.Q61K	missense	0.2766	COADREAD	EGFR monoclonal antibodies	Clinical Trials
GA_185	NRAS	p.Q61K	missense	0.5042	COADREAD	EGFR monoclonal antibodies	Clinical Trials
PA_14	NRAS	p.Q61R	missense	0.42	COADREAD	EGFR monoclonal antibodies	Clinical Trials
GIST_16	PDGFRA	p.D842V	missense	0.8735	GIST	dasatinib	Preclinical
GIST_16	PDGFRA	p.D842V	missense	0.8735	GIST	imatinib; sunitinib	Preclinical
GA_46	PIK3CA	p.E542K	missense	0.0236	COADREAD	mTOR inhibitors	Preclinical
CO_39	PIK3CA	p.E542K	missense	0.2889	COADREAD	mTOR inhibitors	Preclinical
CO_36	PIK3CA	p.E542K	missense	0.1409	COADREAD	mTOR inhibitors	Preclinical
CO_96	PIK3CA	p.E542K	missense	0.1898	COADREAD	mTOR inhibitors	Preclinical
CO_203	PIK3CA	p.E545K	missense	0.2874	COADREAD	mTOR inhibitors	Preclinical
CO_16	PIK3CA	p.E545K	missense	0.1517	COADREAD	mTOR inhibitors	Preclinical
GA_137	PIK3CA	p.E545K	missense	0.3073	COADREAD	mTOR inhibitors	Preclinical
GA_117	PIK3CA	p.E545K	missense	0.0321	COADREAD	mTOR inhibitors	Preclinical
GAB_16	PIK3CA	p.E545K	missense	0.0983	COADREAD	mTOR inhibitors	Preclinical
CO_20	PIK3CA	p.E545K	missense	0.3983	COADREAD	mTOR inhibitors	Preclinical
CO_269	PIK3CA	p.E545K	missense	0.1591	COADREAD	mTOR inhibitors	Preclinical
CO_71	PIK3CA	p.E545K	missense	0.1895	COADREAD	mTOR inhibitors	Preclinical
CO_45	PIK3CA	p.E545K	missense	0.1055	COADREAD	mTOR inhibitors	Preclinical
GA_62	PIK3CA	p.E545K	missense	0.3516	COADREAD	mTOR inhibitors	Preclinical
CO_295	PIK3CA	p.E545K	missense	0.1993	COADREAD	mTOR inhibitors	Preclinical
GA_154	PIK3CA	p.E545K	missense	0.2	COADREAD	mTOR inhibitors	Preclinical
CO_74	PIK3CA	p.E545K	missense	0.2401	COADREAD	mTOR inhibitors	Preclinical
GA_90	PIK3CA	p.E545K	missense	0.0988	COADREAD	mTOR inhibitors	Preclinical
CO_240	PIK3CA	p.E545K	missense	0.3296	COADREAD	mTOR inhibitors	Preclinical
CO_113	PIK3CA	p.E545K	missense	0.1012	COADREAD	mTOR inhibitors	Preclinical
CO_166	PIK3CA	p.E545K	missense	0.1118	COADREAD	mTOR inhibitors	Preclinical
CO_126	PIK3CA	p.E545K	missense	0.3987	COADREAD	mTOR inhibitors	Preclinical
CO_180	PIK3CA	p.H1047R	missense	0.0362	COADREAD	PI3K/AKT/mTOR inhibitors	Clinical Trials
CO_107	PIK3CA	p.H1047R	missense	0.1282	COADREAD	PI3K/AKT/mTOR inhibitors	Clinical Trials
CO_89	PIK3CA	p.H1047R	missense	0.2174	COADREAD	PI3K/AKT/mTOR inhibitors	Clinical Trials
CO_191	PIK3CA	p.H1047R	missense	0.1264	COADREAD	PI3K/AKT/mTOR inhibitors	Clinical Trials
CO_160	PIK3CA	p.H1047R	missense	0.1391	COADREAD	PI3K/AKT/mTOR inhibitors	Clinical Trials
GAB_11	SF3B1	p.K700E	missense	0.1093	---	spliceosome inhibitor	Preclinical
CO_90	BRCA1	Splice_Site	splice_site	0.3121	OV	PARP inhibitors	FDA Approved
CO_20	BRCA2	p.E2275X	stop_gain	0.1023	OV	PARP inhibitors	FDA Approved
GA_136	BRCA2	p.P375fs	frame_shift	0.478	OV	PARP inhibitors	FDA Approved
GA_13	BRCA2	Splice_Site	splice_site	0.0567	OV	PARP inhibitors	FDA Approved
CO_180	BRCA2	p.S3338X	stop_gain	0.2247	OV	PARP inhibitors	FDA Approved
CO_2	BRCA2	p.S1404X	stop_gain	0.0813	OV	PARP inhibitors	FDA Approved
CO_273	BRCA2	p.T3030fs	frame_shift	0.1127	OV	PARP inhibitors	FDA Approved
GA_14	BRCA2	p.Q1782fs	frame_shift	0.2541	OV	PARP inhibitors	FDA Approved
GA_14	BRCA2	p.G602fs	frame_shift	0.204	OV	PARP inhibitors	FDA Approved
CO_122	BRCA2	p.A1689fs	frame_shift	0.1661	OV	PARP inhibitors	FDA Approved
